# Supplementary material for: 3D reconstruction of skin and spatial mapping of immune cell density, vascular distance and effects of sun exposure and aging
Source: Commun Biol. 2023 Jul 19;6:718. doi: 10.1038/s42003-023-04991-z (PMC10356782; doi:10.1038/s42003-023-04991-z)
Supplement: Supplementary file 4 — Supplementary Data 1 [file 42003_2023_4991_MOESM4_ESM.zip]

Archive with 5 entries (5 files):
- Data_forPaper/Data_Figure4.csv
- Data_forPaper/Data_SupplFigure6.csv
- Data_forPaper/Data_SupplFigure7.csv
- Data_forPaper/Data_SupplFigure9A.csv
- Data_forPaper/Data_SupplFigure9B.csv
