# Supplementary material for: 3D reconstruction of skin and spatial mapping of immune cell density, vascular distance and effects of sun exposure and aging
Source: Commun Biol. 2023 Jul 19;6:718. doi: 10.1038/s42003-023-04991-z (PMC10356782; doi:10.1038/s42003-023-04991-z)
Supplement: Supplementary file 4 — Supplementary Data 1 [file 42003_2023_4991_MOESM4_ESM.zip › Data_forPaper/Data_Figure4.csv]

Region	max.count	avg.count	Label
1	3	1.16620498614958	2D
2	3	1.03921568627451	2D
3	3	1.15496368038741	2D
4	6	1.17432735426009	2D
5	4	1.12605042016807	2D
7	3	1.10376569037657	2D
8	3	1.06545820745217	2D
9	4	1.0828025477707	2D
10	3	1.15629322268326	2D
11	3	1.0945179584121	2D
1	3	1.44321329639889	3D
2	3	1.14035087719298	3D
3	6	1.56658595641646	3D
4	6	1.54372197309417	3D
5	8	1.91749427043545	3D
7	11	1.92301255230126	3D
8	6	1.47331319234642	3D
9	10	1.80312680949624	3D
10	9	1.68464730290456	3D
11	4	1.28449905482042	3D
