# Supplementary material for: 3D reconstruction of skin and spatial mapping of immune cell density, vascular distance and effects of sun exposure and aging
Source: Commun Biol. 2023 Jul 19;6:718. doi: 10.1038/s42003-023-04991-z (PMC10356782; doi:10.1038/s42003-023-04991-z)
Supplement: Supplementary file 4 — Supplementary Data 1 [file 42003_2023_4991_MOESM4_ESM.zip › Data_forPaper/Data_SupplFigure6.csv]

Region	type	Count	Path_review	Age	Vol	normed_count
1	BloodVessel	1580	Mod-Marked	72	5539694	0.000285214309671256
2	BloodVessel	3721	Mild	52	8111596	0.000458726001640121
3	BloodVessel	1510	Mild	38	9717796	0.000155385027633838
4	BloodVessel	3055	Mild	48	10559269	0.000289319270112353
5	BloodVessel	2391	Mild	33	8096305	0.00029531990210349
7	BloodVessel	1972	Mod-Marked	69	5664437	0.000348136981662961
8	BloodVessel	2058	Mod-Marked	57	6966639	0.000295407871715471
9	BloodVessel	3098	Mod-Marked	60	5454960	0.000567923504480326
10	BloodVessel	728	Mod-Marked	53	5061144	0.000143840997213278
11	BloodVessel	2314	Mild	41	12380681	0.000186904096794029
1	Macrophage	93	Mod-Marked	72	5539694	1.67879308857132e-05
2	Macrophage	75	Mild	52	8111596	9.2460226076348e-06
3	Macrophage	70	Mild	38	9717796	7.20327942673421e-06
4	Macrophage	151	Mild	48	10559269	1.43002323361589e-05
5	Macrophage	173	Mild	33	8096305	2.13677720886256e-05
7	Macrophage	142	Mod-Marked	69	5664437	2.50686873205581e-05
8	Macrophage	57	Mod-Marked	57	6966639	8.18185067433521e-06
9	Macrophage	190	Mod-Marked	60	5454960	3.4830686201182e-05
10	Macrophage	106	Mod-Marked	53	5061144	2.09438814623729e-05
11	Macrophage	76	Mild	41	12380681	6.13859609176587e-06
1	T-Helper	361	Mod-Marked	72	5539694	6.5166054298306e-05
2	T-Helper	969	Mild	52	8111596	0.000119458612090642
3	T-Helper	826	Mild	38	9717796	8.49986972354637e-05
4	T-Helper	1784	Mild	48	10559269	0.000168951089322566
5	T-Helper	1309	Mild	33	8096305	0.000161678691699485
7	T-Helper	1195	Mod-Marked	69	5664437	0.000210965361606105
8	T-Helper	993	Mod-Marked	57	6966639	0.000142536451221313
9	T-Helper	1727	Mod-Marked	60	5454960	0.000316592605628639
10	T-Helper	723	Mod-Marked	53	5061144	0.000142853078276374
11	T-Helper	1058	Mild	41	12380681	8.54557192774775e-05
1	T-Killer	4	Mod-Marked	72	5539694	7.22061543471535e-07
2	T-Killer	26	Mild	52	8111596	3.2052878373134e-06
3	T-Killer	29	Mild	38	9717796	2.98421576250417e-06
4	T-Killer	106	Mild	48	10559269	1.00385736929327e-05
5	T-Killer	47	Mild	33	8096305	5.80511727263239e-06
7	T-Killer	28	Mod-Marked	69	5664437	4.94312144349032e-06
8	T-Killer	15	Mod-Marked	57	6966639	2.15311859850927e-06
9	T-Killer	22	Mod-Marked	60	5454960	4.03302682329476e-06
10	T-Killer	13	Mod-Marked	53	5061144	2.5685892359514e-06
11	T-Killer	47	Mild	41	12380681	3.79623705674995e-06
1	T-Reg	60	Mod-Marked	72	5539694	1.0830923152073e-05
2	T-Reg	10	Mild	52	8111596	1.23280301435131e-06
3	T-Reg	110	Mild	38	9717796	1.13194390991538e-05
4	T-Reg	353	Mild	48	10559269	3.34303444679741e-05
5	T-Reg	157	Mild	33	8096305	1.93915619532614e-05
7	T-Reg	106	Mod-Marked	69	5664437	1.87132454646419e-05
8	T-Reg	57	Mod-Marked	57	6966639	8.18185067433521e-06
9	T-Reg	73	Mod-Marked	60	5454960	1.33823162772963e-05
10	T-Reg	85	Mod-Marked	53	5061144	1.67946219273745e-05
11	T-Reg	63	Mild	41	12380681	5.08857307606908e-06
1	THelper_TKiller	90.25	Mod-Marked	72	5539694	90.25
2	THelper_TKiller	37.2692307692308	Mild	52	8111596	37.2692307692308
3	THelper_TKiller	28.4827586206897	Mild	38	9717796	28.4827586206897
4	THelper_TKiller	16.8301886792453	Mild	48	10559269	16.8301886792453
5	THelper_TKiller	27.8510638297872	Mild	33	8096305	27.8510638297872
7	THelper_TKiller	42.6785714285714	Mod-Marked	69	5664437	42.6785714285714
8	THelper_TKiller	66.2	Mod-Marked	57	6966639	66.2
9	THelper_TKiller	78.5	Mod-Marked	60	5454960	78.5
10	THelper_TKiller	55.6153846153846	Mod-Marked	53	5061144	55.6153846153846
11	THelper_TKiller	22.5106382978723	Mild	41	12380681	22.5106382978723
1	THelper_TReg	6.01666666666667	Mod-Marked	72	5539694	6.01666666666667
2	THelper_TReg	96.9	Mild	52	8111596	96.9
3	THelper_TReg	7.50909090909091	Mild	38	9717796	7.50909090909091
4	THelper_TReg	5.05382436260623	Mild	48	10559269	5.05382436260623
5	THelper_TReg	8.3375796178344	Mild	33	8096305	8.3375796178344
7	THelper_TReg	11.2735849056604	Mod-Marked	69	5664437	11.2735849056604
8	THelper_TReg	17.4210526315789	Mod-Marked	57	6966639	17.4210526315789
9	THelper_TReg	23.6575342465753	Mod-Marked	60	5454960	23.6575342465753
10	THelper_TReg	8.50588235294118	Mod-Marked	53	5061144	8.50588235294118
11	THelper_TReg	16.7936507936508	Mild	41	12380681	16.7936507936508
