# Supplementary material for: 3D reconstruction of skin and spatial mapping of immune cell density, vascular distance and effects of sun exposure and aging
Source: Commun Biol. 2023 Jul 19;6:718. doi: 10.1038/s42003-023-04991-z (PMC10356782; doi:10.1038/s42003-023-04991-z)
Supplement: Supplementary file 4 — Supplementary Data 1 [file 42003_2023_4991_MOESM4_ESM.zip › Data_forPaper/Data_SupplFigure7.csv]

Region	type	vessel.Count	Age	vs.count	vessel.perc_bv
1	Macrophage	81	72	1580	0.0512658227848101
1	T-Helper	339	72	1580	0.214556962025316
1	T-Killer	4	72	1580	0.00253164556962025
1	T-Reg	56	72	1580	0.0354430379746835
2	Macrophage	72	52	3721	0.0193496371943026
2	T-Helper	773	52	3721	0.207739854877721
2	T-Killer	25	52	3721	0.00671862402579952
2	T-Reg	9	52	3721	0.00241870464928783
3	Macrophage	50	38	1510	0.033112582781457
3	T-Helper	766	38	1510	0.50728476821192
3	T-Killer	29	38	1510	0.019205298013245
3	T-Reg	106	38	1510	0.0701986754966887
4	Macrophage	134	48	3055	0.0438625204582651
4	T-Helper	1678	48	3055	0.549263502454992
4	T-Killer	101	48	3055	0.0330605564648118
4	T-Reg	344	48	3055	0.112602291325696
5	Macrophage	131	33	2391	0.054788791300711
5	T-Helper	1196	33	2391	0.500209117524049
5	T-Killer	44	33	2391	0.0184023421162693
5	T-Reg	140	33	2391	0.0585529067335843
7	Macrophage	114	69	1972	0.0578093306288032
7	T-Helper	987	69	1972	0.500507099391481
7	T-Killer	26	69	1972	0.013184584178499
7	T-Reg	104	69	1972	0.0527383367139959
8	Macrophage	37	57	2058	0.0179786200194363
8	T-Helper	750	57	2058	0.364431486880466
8	T-Killer	11	57	2058	0.00534499514091351
8	T-Reg	40	57	2058	0.0194363459669582
9	Macrophage	180	60	3098	0.0581020012911556
9	T-Helper	1660	60	3098	0.535829567462879
9	T-Killer	22	60	3098	0.00710135571336346
9	T-Reg	72	60	3098	0.0232408005164622
10	Macrophage	79	53	728	0.108516483516484
10	T-Helper	621	53	728	0.853021978021978
10	T-Killer	13	53	728	0.0178571428571429
10	T-Reg	69	53	728	0.0947802197802198
11	Macrophage	59	41	2314	0.0254969749351772
11	T-Helper	866	41	2314	0.374243733794296
11	T-Killer	46	41	2314	0.0198789974070873
11	T-Reg	59	41	2314	0.0254969749351772
