# Supplementary material for: 3D reconstruction of skin and spatial mapping of immune cell density, vascular distance and effects of sun exposure and aging
Source: Commun Biol. 2023 Jul 19;6:718. doi: 10.1038/s42003-023-04991-z (PMC10356782; doi:10.1038/s42003-023-04991-z)
Supplement: Supplementary file 4 — Supplementary Data 1 [file 42003_2023_4991_MOESM4_ESM.zip › Data_forPaper/Data_SupplFigure9A.csv]

Region	type	Count	Volume	normed_count	Age	Path_review
1	DDB2	29	64860	0.000447116867098366	72	Mod-Marked
1	KI67	230	64860	0.00354609929078014	72	Mod-Marked
1	P53	410	64860	0.00632130743139069	72	Mod-Marked
1	DDB2/P53	0.0707317073170732	64860	1.09052894414236e-06	72	Mod-Marked
2	DDB2	151	214644	0.000703490430666592	52	Mild
2	P53	192	214644	0.000894504388662157	52	Mild
2	DDB2/P53	0.786458333333333	214644	3.66401265972183e-06	52	Mild
2	KI67	1012	214644	0.00471478354857345	52	Mild
3	KI67	206	93136	0.00221181927503865	38	Mild
3	P53	371	93136	0.00398342209242398	38	Mild
3	DDB2	1007	93136	0.0108121456794365	38	Mild
3	DDB2/P53	2.71428571428571	93136	2.91432498098019e-05	38	Mild
4	DDB2/P53	1.05737931034483	380878	2.77616273542927e-06	48	Mild
4	DDB2	3833	380878	0.0100635899159311	48	Mild
4	KI67	5694	380878	0.0149496689228572	48	Mild
4	P53	3625	380878	0.0095174832886121	48	Mild
5	DDB2	1450	176230	0.0082278840152074	33	Mild
5	KI67	1463	176230	0.00830165125120581	33	Mild
5	P53	2103	176230	0.0119332690234353	33	Mild
5	DDB2/P53	0.689491203043271	176230	3.91245079182473e-06	33	Mild
7	DDB2	271	289705	0.00093543432111976	69	Mod-Marked
7	KI67	1263	289705	0.00435960718662087	69	Mod-Marked
7	DDB2/P53	0.446457990115321	289705	1.54107795901114e-06	69	Mod-Marked
7	P53	607	289705	0.00209523480782175	69	Mod-Marked
8	DDB2/P53	15.8333333333333	86764	0.000182487360349146	57	Mod-Marked
8	KI67	23	86764	0.000265086902401918	57	Mod-Marked
8	P53	12	86764	0.000138306209948827	57	Mod-Marked
8	DDB2	190	86764	0.00218984832418976	57	Mod-Marked
9	DDB2/P53	0.490545050055617	291198	1.68457561540813e-06	60	Mod-Marked
9	DDB2	882	291198	0.00302886695650382	60	Mod-Marked
9	KI67	1114	291198	0.003825575725108	60	Mod-Marked
9	P53	1798	291198	0.00617449295668239	60	Mod-Marked
10	KI67	1123	168908	0.0066485897648424	53	Mod-Marked
10	DDB2	785	168908	0.00464750041442679	53	Mod-Marked
10	P53	801	168908	0.00474222653752339	53	Mod-Marked
10	DDB2/P53	0.980024968789014	168908	5.80212286445292e-06	53	Mod-Marked
11	DDB2	1599	93375	0.0171244979919679	41	Mild
11	KI67	306	93375	0.00327710843373494	41	Mild
11	P53	268	93375	0.00287014725568942	41	Mild
11	DDB2/P53	5.96641791044776	93375	6.38973805670443e-05	41	Mild
