# Supplementary material for: 3D reconstruction of skin and spatial mapping of immune cell density, vascular distance and effects of sun exposure and aging
Source: Commun Biol. 2023 Jul 19;6:718. doi: 10.1038/s42003-023-04991-z (PMC10356782; doi:10.1038/s42003-023-04991-z)
Supplement: Supplementary file 4 — Supplementary Data 1 [file 42003_2023_4991_MOESM4_ESM.zip › Data_forPaper/Data_SupplFigure9B.csv]

Region	type	Count	Volume_voxels	normed_count	Age	Path_review
1	DDB2	32	216124	0.00014806314893302	72	Mod-Marked
1	KI67	457	216124	0.00211452684569969	72	Mod-Marked
1	P53	722	216124	0.00334067479780126	72	Mod-Marked
1	DDB2/P53	0.0443213296398892	216124	2.05073613480637e-07	72	Mod-Marked
2	DDB2	961	829552	0.00115845661272591	52	Mild
2	P53	882	829552	0.00106322448743418	52	Mild
2	DDB2/P53	1.08956916099773	829552	1.31344287157132e-06	52	Mild
2	KI67	1669	829552	0.00201192933053021	52	Mild
3	KI67	206	236225	0.000872049952375913	38	Mild
3	P53	371	236225	0.00157053656471584	38	Mild
3	DDB2	1007	236225	0.00426288496137157	38	Mild
3	DDB2/P53	2.71428571428571	236225	1.14902559605703e-05	38	Mild
4	DDB2/P53	0.930690399137001	487549	1.9089166404546e-06	48	Mild
4	DDB2	3451	487549	0.00707826290280567	48	Mild
4	KI67	5700	487549	0.0116911325835967	48	Mild
4	P53	3708	487549	0.00760538940701345	48	Mild
5	DDB2	1493	409989	0.00364156111505431	33	Mild
5	KI67	1529	409989	0.00372936834890692	33	Mild
5	P53	2274	409989	0.00554649027169022	33	Mild
5	DDB2/P53	0.656552330694811	409989	1.60139011216108e-06	33	Mild
7	DDB2	270	482404	0.000559696851601562	69	Mod-Marked
7	KI67	1268	482404	0.00262850225122511	69	Mod-Marked
7	DDB2/P53	0.444810543657331	482404	9.22070595719213e-07	69	Mod-Marked
7	P53	607	482404	0.0012582814404524	69	Mod-Marked
8	DDB2/P53	15	387310	3.87286669592833e-05	57	Mod-Marked
8	KI67	23	387310	5.93839560042343e-05	57	Mod-Marked
8	P53	12	387310	3.09829335674266e-05	57	Mod-Marked
8	DDB2	180	387310	0.000464744003511399	57	Mod-Marked
9	DDB2/P53	0.493782383419689	369276	1.3371634859013e-06	60	Mod-Marked
9	DDB2	953	369276	0.00258072552778951	60	Mod-Marked
9	KI67	1237	369276	0.00334979798308041	60	Mod-Marked
9	P53	1930	369276	0.00522644309405431	60	Mod-Marked
10	KI67	1124	302017	0.00372164480807372	53	Mod-Marked
10	DDB2	785	302017	0.00259919143624366	53	Mod-Marked
10	P53	802	302017	0.00265547965842982	53	Mod-Marked
10	DDB2/P53	0.978802992518703	302017	3.24088707761054e-06	53	Mod-Marked
11	DDB2	1697	265398	0.00639417026503591	41	Mild
11	KI67	307	265398	0.00115675325360402	41	Mild
11	P53	270	265398	0.00101733999502634	41	Mild
11	DDB2/P53	6.28518518518518	265398	2.36821120927256e-05	41	Mild
